# Supplementary material for: CRISPR/Cas9-Targeted Disruption of Two Highly Homologous Arabidopsis thaliana DSS1 Genes with Roles in Development and the Oxidative Stress Response
Source: Int J Mol Sci. 2023 Jan 26;24(3):2442. doi: 10.3390/ijms24032442 (PMC9916663; doi:10.3390/ijms24032442)
Supplement: Supplementary file 1 [file ijms-24-02442-s001.zip]

Archive with 1 entries (1 files):
- ijms-2149846-supplementary.pdf
